# Supplementary material for: Consistency-based detection of potential tumor-specific deletions in matched normal/tumor genomes
Source: BMC Bioinformatics. 2011 Oct 5;12(Suppl 9):S21. doi: 10.1186/1471-2105-12-S9-S21 (PMC3283309; doi:10.1186/1471-2105-12-S9-S21)
Supplement: Additional file 1 — Implementation of the method to find a consistent explanation for a (mixed) tumor-subset under consideration of associated normal data (Algorithm 1). This ZIP-archive contains the main algorithm and a converter as Java Archives (JARs), and a text file with detailed instructions. [file 1471-2105-12-S9-S21-S1.zip]

Archive with 4 entries (3 files):
- splitMixed/
- splitMixed/convert.jar
- splitMixed/README.txt
- splitMixed/splitMixed.jar
