# Supplementary material for: Consistency-based detection of potential tumor-specific deletions in matched normal/tumor genomes
Source: BMC Bioinformatics. 2011 Oct 5;12(Suppl 9):S21. doi: 10.1186/1471-2105-12-S9-S21 (PMC3283309; doi:10.1186/1471-2105-12-S9-S21)
Supplement: Additional file 2 — Illustration of deletion clusters inferred by Algorithm 1, GASV and BreakDancer. Note that many deletions in close proximity may appear as a single dot, and the size of a dot is in general larger than the respective deletion. For some data sets, the computation of all maximal clusters was infeasible. This ZIP-archive contains a PDF file for each chromosome. [file 1471-2105-12-S9-S21-S2.zip]

Archive with 24 entries (23 files):
- allChromosomesWithLegend/
- allChromosomesWithLegend/chr22WithLegend.pdf
- allChromosomesWithLegend/chr7WithLegend.pdf
- allChromosomesWithLegend/chr2WithLegend.pdf
- allChromosomesWithLegend/chr14WithLegend.pdf
- allChromosomesWithLegend/chr8WithLegend.pdf
- allChromosomesWithLegend/chr11WithLegend.pdf
- allChromosomesWithLegend/chr13WithLegend.pdf
- allChromosomesWithLegend/chr16WithLegend.pdf
- allChromosomesWithLegend/chr19WithLegend.pdf
- allChromosomesWithLegend/chr20WithLegend.pdf
- allChromosomesWithLegend/chr5WithLegend.pdf
- allChromosomesWithLegend/chr21WithLegend.pdf
- allChromosomesWithLegend/chr4WithLegend.pdf
- allChromosomesWithLegend/chr18WithLegend.pdf
- allChromosomesWithLegend/chr1WithLegend.pdf
- allChromosomesWithLegend/chr17WithLegend.pdf
- allChromosomesWithLegend/chrXWithLegend.pdf
- allChromosomesWithLegend/chr12WithLegend.pdf
- allChromosomesWithLegend/chr9WithLegend.pdf
- allChromosomesWithLegend/chr10WithLegend.pdf
- allChromosomesWithLegend/chr15WithLegend.pdf
- allChromosomesWithLegend/chr3WithLegend.pdf
- allChromosomesWithLegend/chr6WithLegend.pdf
